# Supplementary material for: Activation of the Nrf2 Pathway by Sulforaphane Improves Hypoglycaemia-Induced Cognitive Impairment in a Rodent Model of Type 1 Diabetes
Source: Antioxidants (Basel). 2025 Mar 4;14(3):308. doi: 10.3390/antiox14030308 (PMC11939732; doi:10.3390/antiox14030308)
Supplement: Supplementary file 1 [file antioxidants-14-00308-s001.zip]

Archive with 1 entries (1 files):
- antioxidants-3396177-supplementary.pdf
